# Supplementary material for: Zebrafish Suppressor of Cytokine Signaling 4b (Socs4b) Is Dispensable for Development but May Regulate Epidermal Growth Factor Receptor Signaling
Source: Biomolecules. 2024 Aug 26;14(9):1063. doi: 10.3390/biom14091063 (PMC11430285; doi:10.3390/biom14091063)
Supplement: Supplementary file 1 [file biomolecules-14-01063-s001.zip]

Archive with 1 entries (1 files):
- biomolecules-3114403-supplementary.pdf
